# Supplementary material for: Distinct noncoding RNAs and RNA binding proteins associated with high‐risk pediatric and adult acute myeloid leukemias detected by regulatory network analysis
Source: Cancer Rep (Hoboken). 2021 Dec 4;5(10):e1592. doi: 10.1002/cnr2.1592 (PMC9575484; doi:10.1002/cnr2.1592)
Supplement: Supplementary file 1 — TABLE S1 Supplementary File [file CNR2-5-e1592-s001.xlsx]

## Sheet: Sheet1
TCGA DATASET						TARGET Dataset
Gene ID	Averge_High-risk	Average Low-risk	log2 Fold Change	P-Value		Gene ID	Averge_High-risk	Average Low-risk	log2 Fold Change	P-Value
AASS	5.74696	4.49245	1.25451	0.00288079		CFH	2.44458	-1.26992	3.7145	0.000178941
ABCA11P	6.36335	5.34239	1.02096	0.00018506		MTMR7	2.05709	0.963563	1.09353	0.00429418
ABCB1	7.75436	6.47185	1.28251	0.00181686		ADAM22	1.15751	0.149032	1.00848	0.00894538
ABCG1	8.73878	7.49676	1.24202	5.55094e-06		NFIX	6.81965	4.97436	1.84528	1.26063e-05
ABLIM1	10.8359	9.02262	1.81331	1.59611e-10		IGF1	-3.45257	-5.13618	1.68361	0.00144553
ACE	6.28453	5.18767	1.09686	0.00669853		CNTN1	-2.03691	-4.66271	2.6258	0.000335443
ACR	3.12126	1.784	1.33726	2.20508e-06		SLC45A4	3.29945	2.28474	1.01471	0.00538455
ADAMTS10	8.36678	6.77716	1.58962	3.176e-05		USH2A	-3.79124	-5.44591	1.65467	0.00140499
ADCY6	9.57224	8.24374	1.32849	1.21303e-05		ANO2	-3.10625	-5.24174	2.13548	0.000223065
AFAP1L2	5.71368	4.4756	1.23809	8.84709e-06		WWC3	4.20798	3.1657	1.04228	0.00697383
AGAP1	5.7467	3.97527	1.77143	3.03097e-08		FOXC1	4.81673	0.576217	4.24052	2.80814e-05
ALDH1A1	7.06146	5.4563	1.60515	0.00162827		AHRR	0.215095	-1.75535	1.97045	0.00153651
AMOTL2	4.263	3.21485	1.04815	0.000674173		SNCAIP	-2.94268	-4.91727	1.97459	0.00850675
AMOT	7.76993	6.32667	1.44326	2.32753e-09		CALCRL	1.74193	-0.639837	2.38176	0.00148058
ANKS6	8.51063	7.42147	1.08916	1.13481e-05		PHKA1	-0.210716	-2.36341	2.15269	0.00960347
ANO9	6.80085	5.4721	1.32876	4.18938e-06		IFT80	3.03527	1.9714	1.06387	0.00995802
ANXA3	5.9433	4.81133	1.13197	0.00970261		GNB5	3.94762	2.83609	1.11154	0.000654509
APP	11.4354	9.47858	1.95683	0.000247043		FGF10	-3.86523	-6.27237	2.40715	1.28429e-07
ARHGAP32	9.38919	8.18768	1.20152	0.00265448		FRY	5.6403	4.51594	1.12436	0.00180079
ARHGEF10	7.24467	6.09834	1.14633	0.000328531		GLI2	-1.98208	-5.15877	3.17669	7.99075e-06
ARHGEF17	10.6538	9.38135	1.27245	2.79285e-06		CACNG4	-0.687749	-4.99976	4.31202	6.4812e-07
ASB9	5.06705	4.04775	1.0193	0.00977438		TPD52	3.40284	1.43722	1.96562	0.000576971
ATP10A	8.7314	7.44237	1.28903	0.00263469		AMPH	-0.226129	-2.42127	2.19514	0.000188482
ATP1A3	6.54274	5.49601	1.04674	0.000694137		ADCY2	-0.322331	-4.38068	4.05835	6.94368e-08
ATP9A	7.25635	6.03887	1.21748	0.00336229		CRYBG3	2.64043	0.702829	1.9376	0.00576978
B4GALNT4	3.17535	1.2804	1.89495	1.77021e-07		CD59	5.09616	3.23121	1.86495	0.00285774
BACE2	6.52776	4.94816	1.5796	8.78053e-06		CD82	6.06866	5.02448	1.04417	0.000354454
BCAM	6.63637	4.98128	1.65509	9.86168e-07		MMP2	4.82445	2.0291	2.79535	0.00208859
BEND4	8.40387	5.60856	2.7953	2.23743e-08		DNMT3B	4.32095	2.52761	1.79333	0.00103837
BEX2	5.31857	3.90209	1.41648	0.000253071		CHGB	-1.3245	-3.29223	1.96774	0.000421006
BIN1	8.95039	7.51129	1.43911	3.58112e-07		SEL1L3	5.10903	3.59107	1.51796	0.00504926
BMP2	3.9697	1.9974	1.97229	1.90539e-08		TYRO3	0.215216	-0.958834	1.17405	0.00877019
BRSK1	5.07803	4.03657	1.04146	2.22337e-05		ERMP1	5.02604	3.77977	1.24627	0.00025886
C10orf128	5.76695	4.55673	1.21021	0.00134165		GGT5	3.92175	1.91072	2.01103	0.00789025
C10orf58	6.73544	4.85786	1.87758	4.08134e-06		PRODH	0.765478	-2.35983	3.12531	0.000232125
C17orf69	6.63061	5.59661	1.034	7.31708e-07		APOL4	1.02524	-2.41051	3.43576	4.76446e-06
C1QTNF1	3.70308	2.60414	1.09895	0.00175779		SGK2	-1.09268	-2.51791	1.42523	0.00367021
C20orf54	5.80479	4.37482	1.42998	0.00796354		SLA2	4.71529	3.43569	1.2796	0.00205695
C2orf85	3.18472	2.11226	1.07246	0.000158489		SRPX2	-3.55345	-5.16662	1.61317	0.00538941
CA1	10.1563	8.78314	1.37316	0.00874969		ZDHHC15	-0.0692572	-3.01007	2.94081	0.000449796
CA8	5.07005	3.85413	1.21592	0.0071756		CCDC113	-0.683024	-1.92818	1.24515	0.00954285
CALCRL	7.85378	6.47985	1.37393	0.0026011		IQCH	-0.101047	-1.55589	1.45484	0.000177024
CALN1	8.20716	5.51034	2.69682	5.22844e-07		ATP8B4	6.42977	5.08074	1.34903	0.00756801
CASKIN2	7.42944	6.28925	1.14018	3.88538e-05		JPH1	-3.50883	-5.20783	1.699	0.00601731
CCDC46	3.56372	2.34826	1.21546	0.000166162		ZNF175	2.89175	1.39573	1.49602	0.000369049
CCDC48	6.26952	4.43037	1.83914	7.35084e-05		RAB3D	5.06404	3.97337	1.09067	0.00728594
CCDC85C	7.34622	6.21497	1.13126	1.2545e-07		ITGB8	2.17566	-0.412599	2.58826	0.00250239
CCDC8	4.40873	2.7098	1.69893	0.000327436		HOXA3	4.25094	0.972494	3.27844	0.0066566
CCL28	6.44132	5.42442	1.0169	0.000990594		HOXA6	2.51219	-1.04312	3.55531	0.00611902
CD109	9.6899	6.93961	2.75029	1.03339e-07		CPVL	5.29345	3.06724	2.22622	0.0052374
CD34	12.505	9.40321	3.10174	1.56835e-05		CHN2	3.28276	0.858025	2.42474	2.03075e-06
CD59	10.2364	9.23479	1.00163	0.000927662		PPP1R17	-4.36189	-5.72644	1.36455	0.00880065
CDC42BPA	7.6407	5.42719	2.21352	2.17455e-05		SFRP4	-0.847164	-2.61663	1.76947	0.0035309
CDCP1	7.15083	5.843	1.30783	0.00278098		CLIP2	6.27595	4.89341	1.38254	0.000505521
CDH1	5.73925	4.57277	1.16648	0.00514677		LHX2	-3.81144	-5.33438	1.52294	0.00243799
CDH5	4.45323	3.34675	1.10648	0.00383274		CUBN	1.96293	0.483823	1.47911	0.000805134
CEACAM19	6.43064	4.97388	1.45676	0.000149616		HOXB6	2.9465	-2.85767	5.80417	1.02472e-06
CEACAM1	7.94288	6.37971	1.56317	1.69654e-08		HLF	-0.947294	-3.35547	2.40817	0.00174457
CEACAM6	6.19113	3.71857	2.47256	4.03925e-06		JHY	1.63964	-0.31061	1.95025	0.00234551
CEACAM8	5.59723	3.95056	1.64666	0.000893028		VWF	3.48643	0.721235	2.7652	3.81098e-05
CFI	3.46838	2.37929	1.08909	0.00378522		NT5DC3	4.40984	2.69391	1.71594	0.00175837
CGN	3.31005	1.46463	1.84543	3.78299e-11		NCOA7	6.51205	5.26495	1.2471	0.00399685
CHI3L1	6.4845	4.24167	2.24284	1.5e-05		MDFI	0.449607	-2.12568	2.57528	0.00651007
CHRDL1	6.73557	4.04589	2.68969	2.20652e-06		SEMA5A	-1.80091	-4.79657	2.99566	1.94517e-05
CHRM3	3.62375	2.26805	1.3557	8.55837e-06		ACVR1	3.37931	2.1846	1.19471	0.00259506
CHRNA5	5.02495	3.58922	1.43573	2.47515e-08		CLIP4	2.97827	1.1247	1.85357	0.000578394
CLEC9A	4.59153	2.21834	2.37319	1.71929e-06		LCT	0.280751	-2.39679	2.67754	3.42497e-05
CLNK	3.66731	2.19806	1.46925	0.000143529		CD207	-4.32649	-5.93084	1.60435	0.000413048
CMTM8	4.27472	3.04667	1.22805	0.000109189		ANGPTL1	-1.28584	-2.95994	1.6741	0.00587806
CNKSR3	6.90634	5.59678	1.30956	8.39674e-06		SSX2IP	4.61769	3.50476	1.11294	0.00569472
CNN3	4.64314	3.46867	1.17447	0.000652076		SLC5A9	-2.83484	-4.61829	1.78345	0.00495756
COL5A1	8.2974	5.55287	2.74453	4.92313e-09		SLC16A7	3.47567	2.26492	1.21075	0.00658407
COL6A1	7.33915	5.67622	1.66294	7.60266e-05		WDR35	3.63665	2.10869	1.52796	0.00957055
COL6A2	7.3841	6.24881	1.13529	0.00133136		DNAH7	-1.12359	-2.19314	1.06954	0.00890545
CPNE7	6.73814	5.25347	1.48468	0.0014947		MLH3	3.11904	2.02034	1.0987	0.00109464
CPNE8	9.09979	7.23224	1.86756	0.00181153		NKX2-3	2.72824	-4.2278	6.95605	5.97872e-09
CPS1	3.43678	1.53134	1.90545	1.40793e-08		HOXB8	0.714339	-4.36316	5.0775	3.63866e-06
CREB3L3	3.45855	2.0039	1.45465	2.02802e-05		HOXB5	3.40397	-2.68392	6.08789	1.05415e-06
CSF1	7.60879	6.48424	1.12455	6.97997e-05		HOXB3	5.78094	0.699447	5.08149	9.51268e-07
CTGF	5.25012	3.65788	1.59224	0.000275132		CCDC170	0.195729	-2.25081	2.44654	0.000145085
CXCL1	4.75693	3.51276	1.24416	0.000687596		PLXDC2	5.47382	3.84205	1.63177	0.00687101
CYP46A1	5.17521	3.39339	1.78183	7.127e-05		PLS1	1.23321	-0.834852	2.06806	0.00572012
CYYR1	5.79925	2.68842	3.11083	1.39427e-08		CLU	6.63792	3.28525	3.35268	2.45869e-06
DDIT4	9.61317	8.61029	1.00287	0.00180687		CRISPLD1	2.37557	0.511738	1.86383	0.00679155
DKFZP434L187	5.5107	4.07143	1.43927	0.0002288		CD80	0.104175	-1.27423	1.3784	0.00800682
DLGAP2	4.05325	2.74956	1.30368	0.00776647		PTGFR	-3.05103	-5.05475	2.00372	0.00277417
DLL1	4.84052	3.68182	1.1587	0.00168868		TWIST1	-1.19263	-3.33216	2.13953	0.00687152
DNMT3B	10.047	8.89933	1.14764	3.54991e-06		ITPR2	5.62133	4.39666	1.22467	0.000264698
DOCK1	7.98638	6.01099	1.97539	0.00333647		ATP7B	2.15212	0.343224	1.8089	0.00957415
DOCK9	7.54155	6.34803	1.19352	0.000158116		USP45	2.97154	1.34481	1.62672	0.00168055
DOK4	7.4265	6.26181	1.16469	3.99229e-06		PTGIS	-2.47806	-4.22422	1.74615	0.00330443
DPEP1	3.87482	2.4404	1.43442	0.00021708		FGFRL1	4.71027	3.56587	1.1444	0.00489692
DSEL	4.8981	3.74675	1.15135	0.000135171		SPINK2	5.73626	2.87036	2.8659	0.0045211
DSG2	5.98898	3.52497	2.46401	3.97194e-05		MYO1B	1.69985	-0.586094	2.28595	0.000430146
DTX3	6.61225	5.17922	1.43302	7.39222e-06		STK33	-1.11874	-3.08902	1.97028	0.00889184
EBF4	3.93744	2.81852	1.11892	0.00575492		C1QL1	-2.96139	-4.9177	1.9563	0.00102087
EFNA1	6.6536	4.86186	1.79173	1.37337e-09		GCH1	4.74629	3.36223	1.38406	0.000578888
EGF	5.12033	3.52349	1.59685	0.000300662		SPATA6	2.51331	0.107548	2.40577	0.00156217
EHD2	8.70694	6.71426	1.99268	2.972e-06		ANKEF1	-0.757844	-2.46994	1.7121	0.00761189
ELFN2	4.47181	2.31032	2.16148	3.81116e-10		TCEAL4	4.83698	3.79255	1.04443	0.00750963
ELN	4.92785	2.83224	2.0956	2.9173e-05		LPIN1	5.77831	4.63222	1.14609	4.11441e-05
ELOVL6	8.41527	7.23501	1.18025	6.93193e-06		IL2RA	2.22477	-0.389645	2.61442	0.000245379
ELOVL7	6.36586	5.0515	1.31436	0.000213246		CABLES1	3.37344	1.40063	1.97281	0.00270334
EMP1	9.60462	8.41764	1.18698	0.000255083		BIVM	3.35736	1.98445	1.3729	0.00359442
ESAM	8.02393	6.52677	1.49716	3.23e-05		KDELC1	2.26492	0.187679	2.07724	0.0038791
ESR1	4.87441	3.51428	1.36013	9.26732e-06		TESPA1	5.20654	4.1914	1.01513	0.00848363
ETNK2	3.55579	2.4086	1.14719	4.88305e-06		MAP7	4.14474	2.25625	1.88849	0.00134328
F2RL1	7.19089	5.98464	1.20625	0.00524826		CCDC102A	2.11419	0.613998	1.5002	0.000457379
FAM155B	2.62915	0.904901	1.72425	3.25262e-06		USP44	0.974104	-1.7869	2.761	1.29435e-05
FAM164A	5.36692	4.36412	1.0028	0.00385555		PLXNC1	5.02755	3.35078	1.67677	0.00202416
FAM169A	7.42987	6.20451	1.22537	2.10067e-07		SLC41A2	-0.463749	-1.84275	1.37901	0.00825841
FAM171A1	6.69263	4.95669	1.73594	0.000779799		CHST12	5.48642	3.68939	1.79703	8.04009e-05
FAM171A2	5.04701	3.93922	1.10778	0.000694224		TTC5	3.93878	2.84114	1.09765	5.61767e-06
FAM171B	6.23543	4.24655	1.98888	1.20317e-05		SCN2A	-1.6732	-4.633	2.9598	3.19447e-05
FAM190A	6.58731	5.50368	1.08363	0.00608255		USP20	5.75831	4.54366	1.21465	3.05789e-06
FAM83B	2.34596	1.00976	1.3362	5.32607e-06		ENPP2	3.30443	0.732106	2.57232	6.91135e-05
FAM84B	7.92367	6.35719	1.56648	7.45168e-08		CCN3	2.55104	0.199952	2.35108	0.0040133
FARP1	6.31854	4.75437	1.56417	4.81061e-09		PI15	-4.0409	-5.70019	1.65929	0.00673493
FBXO39	3.67053	2.59768	1.07285	0.000829807		TTLL7	0.183135	-2.49784	2.68097	0.000669355
FER1L4	5.55731	4.46987	1.08744	0.00100277		ADAMTS14	1.29833	-0.409894	1.70823	0.00675213
FERMT1	4.90017	2.43748	2.46269	4.57769e-07		STAT4	3.46992	1.81656	1.65336	0.0020802
FGD5	6.60048	3.00855	3.59194	1.29769e-12		MDH1B	-1.93724	-3.67805	1.74081	0.000232298
FHL2	6.15666	4.65757	1.49908	8.1827e-06		SLC40A1	5.08835	2.54202	2.54633	0.00308117
FKBP10	4.47233	3.20128	1.27105	0.000176172		BMPR1B	-1.42479	-3.76083	2.33604	1.35403e-05
FLJ40330	7.27224	6.2665	1.00575	0.000408278		RGS3	3.56231	2.4754	1.08691	0.00574037
FSD1	2.90167	1.88398	1.01769	9.11884e-05		CPNE8	3.52044	0.231971	3.28847	0.00165315
FXYD6	7.37797	5.95317	1.4248	0.00123906		PRICKLE1	1.23902	-0.586169	1.82519	0.00226773
FZD6	8.26971	6.35362	1.91609	4.61747e-09		RBP5	0.607576	-0.510586	1.11816	0.00431549
GAB4	1.89574	0.555979	1.33976	2.49566e-06		SLC46A3	3.25922	2.09607	1.16315	0.00670474
GAD1	4.00652	2.74441	1.26211	0.000341515		LNX2	3.53608	2.49524	1.04084	0.00062301
GALNTL4	2.99799	0.986597	2.0114	2.87947e-11		STON2	3.98506	2.0688	1.91626	0.00834396
GBP1	8.23869	6.77415	1.46454	1.64334e-05		TOM1L1	0.730789	-2.32458	3.05536	0.00041585
GBP4	10.5166	9.50282	1.01377	0.00241922		PRDM16	3.3576	-2.98649	6.3441	1.44479e-09
GCOM1	4.10017	3.05564	1.04454	0.00582145		SYTL1	6.006	4.90064	1.10536	0.000667225
GEFT	2.86471	1.83689	1.02783	0.00119895		ATP1B1	4.15274	2.93186	1.22088	0.00548557
GFI1B	9.18324	7.91378	1.26945	0.000781427		KCNH1	-4.16212	-5.52617	1.36405	0.00247306
GPC6	4.51457	2.40089	2.11368	0.000178775		EXOC6B	1.86257	0.426961	1.43561	0.00174822
GPR173	4.64599	2.59913	2.04686	2.69233e-05		NPHP1	-1.47093	-3.11501	1.64408	0.00702579
GPR56	10.8399	9.5408	1.29906	0.000312571		TMEFF2	-4.19119	-5.85415	1.66296	0.00212019
GPRC5C	5.53677	4.33943	1.19735	0.000100777		MED12L	4.37087	1.97906	2.39181	0.00241963
GRAMD1B	7.72344	6.6326	1.09084	0.000958869		SCD5	2.1531	-0.0499408	2.20304	3.52709e-05
GSTA4	5.21784	4.03976	1.17808	4.08648e-06		ANO7	1.25569	-0.722346	1.97804	0.00323211
GYPC	11.4873	10.2199	1.26746	1.48867e-06		TPBG	0.526223	-1.73264	2.25886	0.0083221
H1F0	10.7604	9.4604	1.29999	0.000518507		FAM83A	1.19573	-1.92848	3.12421	0.000330306
HCG4	2.93573	1.6625	1.27323	2.1554e-05		FBXO10	0.767227	-0.269866	1.03709	0.000301798
HEMGN	9.45656	7.83519	1.62137	0.000115798		NR6A1	2.54384	0.475526	2.06831	0.000406286
HIST3H2A	2.77621	1.67282	1.10339	0.000580488		ST8SIA6	3.53692	1.33749	2.19943	0.00352405
HLF	4.45417	3.34291	1.11126	0.00263249		KIRREL3	-0.110778	-1.68246	1.57169	0.00434374
HMGA2	5.27218	2.59474	2.67743	3.34454e-07		MPZL2	-0.35649	-2.2004	1.84391	0.00599625
HOOK1	5.78203	4.78194	1.00008	0.00301741		MPP7	3.73786	1.8259	1.91196	0.000295722
HOPX	9.08548	7.5127	1.57278	0.000154052		FAM124A	1.61604	-1.68979	3.30583	1.73439e-07
HPGDS	7.85844	5.67133	2.18711	0.000266376		DOCK1	3.77487	-0.147741	3.92261	0.000186891
HPGD	7.77308	5.10974	2.66335	1.50197e-07		ANK3	0.565129	-1.23591	1.80104	0.00236851
HSPG2	12.0643	10.7163	1.34802	1.62564e-06		DLG5	2.75286	1.71198	1.04088	0.00378231
HTRA3	8.57348	6.83038	1.74309	0.000303122		TEX9	1.25507	-0.150416	1.40549	0.00696631
ICAM5	6.14989	4.94867	1.20122	0.00824525		VENTX	1.98062	-0.0584738	2.0391	0.00347025
IFITM1	9.9947	8.79731	1.19739	8.03773e-06		RNF144A	4.93341	3.81337	1.12004	4.52004e-05
IFITM3	10.0367	8.56534	1.47138	0.000137938		ZNF385D	-1.21722	-3.98114	2.76392	0.000556665
IKZF2	9.59514	8.32219	1.27294	0.00163505		DST	4.74375	1.74736	2.99639	4.97088e-06
IL12RB2	7.18712	5.86184	1.32528	0.000690907		BEND6	1.60652	-2.48504	4.09156	2.65018e-06
IL7	5.40448	3.20335	2.20113	2.08412e-09		SCHIP1	2.51222	-1.35396	3.86619	6.52318e-05
INHBA	4.70976	3.20576	1.504	0.000420074		TMEM178A	-1.06798	-2.92391	1.85592	0.000672149
INPP4B	8.42368	6.37624	2.04744	1.99445e-08		CYSLTR2	2.78619	0.274766	2.51142	5.27242e-05
IPW	8.79424	7.18346	1.61078	9.44892e-05		PSTPIP2	5.9715	4.8922	1.07931	0.00120404
ITGA3	5.56254	4.45154	1.111	9.02848e-05		IGSF10	4.69378	2.34109	2.35269	0.00497189
ITPR3	9.98115	8.21229	1.76886	1.75131e-09		MARVELD2	-0.386131	-1.89734	1.51121	0.00656189
JAKMIP2	5.96094	4.4156	1.54534	0.000266911		CD96	6.1871	4.13482	2.05229	0.00520032
JAM3	8.16264	7.14361	1.01903	1.1612e-05		FAM81B	1.23057	-0.749296	1.97987	0.000150943
KAZALD1	3.21638	1.9642	1.25218	7.1571e-06		MSI2	7.1501	5.41221	1.73789	9.66183e-06
KCNH4	4.61644	3.38434	1.2321	1.90308e-05		PIEZO2	2.32396	-2.21177	4.53573	2.83891e-05
KCNJ15	4.29889	2.9539	1.34499	0.000530572		SLC26A2	2.95373	1.83548	1.11826	0.00901452
KCNK1	2.10245	0.875962	1.22649	0.000296615		CLIC2	2.0994	0.0407388	2.05866	0.00139516
KDELC1	6.05962	4.65632	1.40331	0.00042264		C9orf43	1.92211	0.437325	1.48478	0.00227658
KIAA0087	4.52244	2.3109	2.21153	4.86741e-06		FGF17	-0.577998	-2.14397	1.56597	0.00488889
KIAA0125	12.2754	10.8872	1.38821	0.00107172		ADGRG5	4.82763	2.88919	1.93844	0.00347694
KIAA1257	5.17202	3.51773	1.65428	3.47968e-05		SPON2	3.4855	2.15902	1.32648	0.00461134
KIAA1274	7.94139	6.85393	1.08746	0.00252229		GPSM1	5.07268	3.62616	1.44652	0.00082382
KIAA1644	2.49364	1.26749	1.22615	3.26521e-05		SPATA17	-2.59415	-4.05726	1.46311	0.00667158
KIAA1804	7.4867	6.4176	1.0691	0.000188024		NEK10	-0.241281	-2.61788	2.3766	0.000563604
KIRREL	4.88899	3.11968	1.76931	0.000359749		CLEC3B	-0.836928	-3.46466	2.62773	3.54792e-05
KLF12	8.94351	7.87588	1.06764	0.000534896		HSPA4L	0.756643	-1.16011	1.91676	6.00666e-05
LAG3	5.95644	4.54108	1.41536	1.10763e-05		ITGA2	0.578814	-2.03879	2.6176	8.70766e-05
LAPTM4B	10.1599	8.58199	1.57794	1.00399e-05		CMBL	3.82976	2.5446	1.28515	0.00740407
LAYN	4.35409	2.5732	1.7809	1.42913e-07		KIAA0895	2.66371	1.22216	1.44156	0.00432051
LDOC1	4.74549	3.42136	1.32413	0.000211044		KCNK5	3.47499	1.90154	1.57344	0.00873103
LEPREL2	5.95532	4.33943	1.61589	5.05594e-05		TNFRSF11B	-4.29339	-5.94901	1.65561	0.000304152
LHX6	5.0996	3.63083	1.46877	0.00229467		GPR146	0.454547	-1.20491	1.65946	0.0010125
LIF	5.11151	3.74511	1.3664	0.000252941		TMEM67	2.69569	0.882812	1.81287	0.000102542
LIMS3-LOC440895	5.1203	3.97007	1.15023	0.000125272		CPA6	-0.402814	-3.04908	2.64627	0.00149294
LOC441666	4.29746	2.83915	1.45831	0.00231577		ALDH1A1	3.30244	-0.12659	3.42903	0.000566937
LOXL1	4.52439	3.0197	1.50469	0.000100493		TTC8	2.56388	1.06291	1.50097	0.00420909
LOX	5.79129	4.71143	1.07986	0.00049519		VSTM4	-1.54269	-3.67189	2.1292	0.00113522
LPHN1	9.52593	8.23508	1.29085	4.73991e-08		AGBL2	1.02519	-0.0255859	1.05078	0.00142666
LRP6	7.45983	5.62128	1.83855	0.000478252		CLMN	3.88112	2.33807	1.54305	0.000562112
LRRC16A	6.74159	5.4135	1.3281	2.06944e-05		AMN	3.10767	1.12015	1.98752	0.00037573
LTBP3	10.7009	9.4549	1.24596	3.43328e-06		STXBP4	1.9323	0.876472	1.05583	0.00245856
LTF	7.40639	4.7704	2.63599	7.64088e-05		USP54	3.6568	2.49065	1.16616	5.98159e-06
MALL	4.73653	3.61341	1.12312	0.0026735		BEX3	4.43138	1.27037	3.161	0.000419325
MAP7	9.77735	8.61937	1.15798	0.00115125		MAP1A	4.45208	2.25612	2.19596	2.33277e-05
MECOM	4.00529	1.73497	2.27032	1.156e-05		PBX3	5.77807	4.22268	1.55539	0.00505151
MED12L	8.74059	6.88775	1.85284	3.05882e-05		TBC1D16	3.11717	1.7151	1.40207	0.00559361
MEX3A	6.70093	5.58039	1.12053	0.00365128		SCARA3	0.363189	-3.66778	4.03097	1.37808e-06
MFAP2	3.61646	1.33967	2.27679	1.34074e-11		DDIT4	5.68649	4.59103	1.09546	0.00691126
MGAT5B	3.06019	1.82031	1.23988	0.000648537		CMAHP	5.43229	3.8737	1.5586	4.71311e-05
MLF1	4.19349	2.78118	1.41231	6.4563e-06		CAVIN2	2.13009	-0.541954	2.67204	0.003173
MLLT3	8.6589	6.90792	1.75098	1.31871e-06		IL12A	2.37693	0.599909	1.77702	5.94565e-05
MME	5.26363	3.91841	1.34522	0.00147913		VXN	-0.890505	-2.91542	2.02491	0.000302537
MMP16	2.70096	0.835068	1.8659	3.76149e-09		GCSAML	4.3132	1.45564	2.85756	0.000917612
MMP8	6.63675	4.94489	1.69186	0.00374544		SH3TC2	1.41788	-0.468229	1.88611	0.0081125
MMRN1	10.1819	8.80681	1.3751	0.00119		SCN9A	0.218765	-2.93478	3.15355	0.000879716
MN1	9.88471	7.87884	2.00587	2.57752e-05		RASSF6	-1.54172	-3.67844	2.13672	0.00152889
MPP3	4.81151	3.48284	1.32867	0.000786333		NRG4	3.31036	0.639773	2.67059	0.000142165
MREG	6.48763	5.25036	1.23728	0.000202902		TMEM266	-0.426683	-1.64109	1.21441	0.000740304
MS4A2	7.16763	5.48786	1.67977	0.000351613		IFFO2	5.13428	4.03478	1.09951	0.00327172
MTMR9L	4.74431	3.74314	1.00117	7.31155e-05		ALCAM	5.45273	3.71287	1.73987	0.000553291
MUC4	4.53044	3.08159	1.44886	0.000624741		EMB	8.04158	6.91401	1.12757	0.00260132
MYCT1	6.9471	3.47626	3.47084	5.92825e-12		HOXB9	0.360604	-3.56543	3.92604	0.00155465
MYEF2	7.16088	5.65317	1.50771	0.00273208		PDGFD	1.95038	-1.2678	3.21819	0.000110859
MYO1D	7.67433	6.01088	1.66345	5.72567e-06		LURAP1	-1.15677	-3.15163	1.99486	0.00486481
MYT1	3.79355	1.96056	1.83299	3.20753e-07		ANO5	-3.10845	-4.99945	1.89101	0.00899831
NAV1	10.7823	8.99517	1.7871	1.53181e-08		SPTLC3	0.47711	-1.93784	2.41495	0.00396315
NCAM1	7.02058	5.89422	1.12636	0.00915706		TMEM217	1.52951	0.343134	1.18638	0.00426487
NCRNA00085	5.12955	3.92263	1.20692	1.42271e-06		CYP7B1	0.911406	-2.79009	3.70149	0.000176272
NECAB1	5.95844	4.80257	1.15587	0.00314129		GXYLT2	-0.603473	-2.40297	1.7995	0.00925567
NEDD4L	7.02752	5.57019	1.45733	2.80646e-05		GLIPR1L1	-1.68619	-3.50852	1.82233	0.000420377
NFASC	3.58267	2.37303	1.20965	1.58488e-05		HOXB2	4.89107	1.81792	3.07315	0.00100359
NFATC4	3.97555	2.41151	1.56403	3.60754e-06		MIR1-1HG-AS1	0.0525931	-4.03084	4.08343	5.8005e-06
NGFRAP1	7.89136	6.62336	1.26799	0.0055024		MFSD4A	0.226511	-0.818089	1.0446	0.008835
NKAIN2	3.84421	1.78258	2.06164	1.26409e-06		ADGRE1	5.35983	2.68462	2.6752	2.57743e-06
NMU	2.14445	1.04673	1.09772	0.00211795		CADM2	-2.70705	-5.19565	2.48859	0.000483017
NOG	7.09002	5.98768	1.10234	0.00908258		GOLGA8A	5.82223	3.17257	2.64966	3.23973e-05
NPDC1	9.8675	7.89338	1.97412	1.43393e-08		C20orf197	2.89458	1.05388	1.84069	0.00045557
NPR2	6.58222	5.35549	1.22672	2.5703e-07		LINC00982	1.30184	-4.48745	5.78928	1.20063e-09
NRGN	9.51116	8.46956	1.0416	0.00393828		ERICH5	-5.44489	-6.52686	1.08197	0.000492165
NRIP1	11.8506	10.6757	1.17483	0.000203584		IRX3	1.80734	-0.9813	2.78863	0.00664068
NRXN2	10.4941	8.85323	1.6409	3.81714e-06		SAMD12	-1.99284	-3.75777	1.76493	0.00563968
NTSR1	6.47243	5.13063	1.3418	0.000805791		NAALADL2	0.650622	-2.05148	2.7021	1.5157e-05
NUDT11	2.67924	1.3651	1.31414	8.08775e-05		DPY19L2	3.0184	1.03903	1.97936	0.00736885
NYNRIN	10.4075	9.1124	1.29509	2.08928e-06		MAGED1	6.42647	5.08211	1.34435	0.00133203
OBSL1	9.41935	8.35429	1.06506	0.00533108		VWA1	0.828576	-1.24479	2.07337	0.00124646
OLFM4	4.30097	2.17484	2.12613	7.15658e-07		SLITRK4	2.60502	-0.802526	3.40755	0.00252971
OLFML2A	7.88041	6.48733	1.39308	0.00315218		C3orf80	3.9127	-0.738883	4.65159	5.42691e-06
OPTN	8.85951	7.31092	1.54859	2.58043e-08		AC022148.1	-3.22719	-4.75695	1.52977	0.00563529
ORM1	2.8326	1.76934	1.06326	0.000427449		C9orf139	2.45723	0.403226	2.054	0.000687377
PABPC4L	2.77849	1.56758	1.2109	0.00631201		FUT7	0.757404	-1.38182	2.13923	0.00312074
PACSIN1	5.49968	4.02184	1.47785	0.00427014		TRPC2	2.68979	0.664199	2.02559	0.000967921
PAR-SN	7.76822	6.61493	1.15329	0.00136376		SPNS3	6.42205	3.63586	2.78619	2.96908e-06
PAR5	7.78602	6.68509	1.10093	0.00191635		HOXB4	2.94861	-0.813128	3.76174	0.000192142
PARD3B	2.35557	1.04646	1.30911	4.51562e-05		SPNS2	4.99935	3.15752	1.84182	0.00187492
PAWR	6.01454	3.35609	2.65846	5.69045e-08		WT1-AS	3.00322	0.437475	2.56574	0.00207648
PBX1	5.23336	3.61975	1.61361	0.000417895		TENT5C	5.98939	4.4675	1.52188	0.00731514
PCBP3	5.80303	4.21989	1.58315	0.00231082		MACC1	3.03066	0.362468	2.66819	0.000197195
PCLO	3.14871	1.68993	1.45878	0.00011474		CCSER1	1.26999	-0.920079	2.19007	0.00179904
PCNXL2	9.10121	7.81158	1.28963	7.65798e-07		LRRC19	-1.19483	-2.69732	1.50249	0.00279792
PCYT1B	5.4916	3.98814	1.50345	1.56614e-05		NCMAP	-2.80347	-4.79959	1.99612	0.000198219
PDE1A	2.45995	1.20088	1.25906	6.30973e-05		WT1	4.78105	2.08322	2.69783	0.00278534
PDE9A	4.20267	2.97572	1.22696	0.00295731		CA13	0.524545	-0.810729	1.33527	0.00663417
PEAR1	8.35405	6.24183	2.11222	7.02631e-07		TCEAL9	3.07147	-0.0288744	3.10034	0.00120162
PEG3	3.12648	1.913	1.21348	0.00326355		TNFRSF4	2.35653	0.243796	2.11273	0.00066781
PER3	7.3178	6.06469	1.25311	0.000197321		TNFRSF18	1.03579	-0.69488	1.73067	0.00369804
PGLYRP1	4.41645	3.2863	1.13015	0.00682886		EFCAB6	-1.93693	-3.49476	1.55783	0.00510067
PHKA1	6.68394	4.02582	2.65812	2.28812e-08		EMID1	5.03874	3.42501	1.61372	0.00401352
PKLR	5.69943	4.41827	1.28115	0.00576082		GCNT1	4.08584	2.71673	1.36912	0.00119165
PLAC4	5.42609	3.87401	1.55208	3.9256e-05		WDR86	0.845932	-0.894609	1.74054	5.66562e-05
PLCB4	5.56916	3.32233	2.24683	6.27479e-07		ARL4C	5.33233	3.87192	1.46041	0.00407756
PLEKHA6	6.91714	5.63006	1.28707	0.000501111		COL4A5	2.66579	-2.55265	5.21844	8.56775e-05
PLOD2	3.37523	2.10598	1.26925	0.000600077		DCUN1D3	3.04022	1.66523	1.375	6.71659e-05
PLSCR4	5.7745	3.27449	2.50001	1.67529e-08		ZNF793	0.985399	-0.516549	1.50195	0.00763965
PLVAP	5.55541	4.48519	1.07022	0.00112128		FAM92A	3.85479	1.34048	2.5143	5.72702e-08
PLXNA1	8.55002	7.36325	1.18677	4.59466e-06		LOC400499	3.55844	0.995506	2.56293	1.51853e-05
PPFIA3	5.42136	3.69464	1.72672	2.92179e-09		INSYN2	-2.60479	-4.93335	2.32856	0.000330064
PPFIA4	5.9405	4.88357	1.05693	0.00435753		FAM47E	0.452254	-2.31654	2.76879	5.94334e-09
PRICKLE4	7.0371	5.93262	1.10448	9.50143e-06		PTPRT	-5.12544	-6.20543	1.07999	0.00856402
PRKCZ	6.67542	5.64114	1.03428	0.00171496		SPOCK3	-0.822715	-4.82019	3.99747	1.41356e-06
PRKG2	3.8812	2.39619	1.48501	8.09044e-05		SPATS2L	2.76836	0.997211	1.77115	0.00738305
PROM1	10.5253	8.25965	2.26561	0.00232447		LINC00173	2.1814	0.966115	1.21529	0.00733945
PROS1	5.4872	3.93596	1.55125	8.78291e-06		MVB12B	4.26522	3.1272	1.13802	0.00541945
PRSS3	2.204	1.09278	1.11122	0.00210326		SCN8A	-0.0944553	-1.74098	1.64652	0.00713273
PRTFDC1	4.88932	3.40273	1.4866	0.000162623		PGAP1	2.85128	1.41935	1.43193	0.00580129
PTGS2	9.77006	8.46916	1.3009	0.000433405		NEK5	0.482238	-1.11892	1.60115	0.000622258
PTK2	8.00823	6.37214	1.63609	0.00038966		MIRLET7BHG	1.52839	-0.345247	1.87364	0.00572889
PTPRB	5.04363	3.92674	1.1169	0.00237837		PDGFA	0.118182	-1.40625	1.52443	0.00596324
PTPRD	5.0047	2.85483	2.14986	1.81133e-05		COL4A6	-2.71265	-4.53319	1.82054	0.00322176
PTPRM	7.38178	5.58185	1.79993	0.000305526		DPP4	0.388039	-1.4395	1.82754	0.00520208
PTRF	8.43196	6.43709	1.99487	1.57646e-05		DNAH10	1.01467	-0.0889271	1.1036	0.00842538
PVRL2	9.99327	8.95262	1.04065	1.84626e-05		OCLN	1.57492	-1.28031	2.85524	0.000605104
PXDN	8.0367	5.24276	2.79394	0.000109654		ENTPD7	3.1398	2.08303	1.05677	0.000909401
QPCT	6.50712	5.28572	1.2214	0.00507324		C20orf203	0.591743	-2.02313	2.61487	5.54252e-05
RAB27B	7.15704	5.84913	1.30791	0.00151081		CTNND1	5.95123	4.86282	1.08842	0.00141689
RAI14	5.15868	3.77378	1.3849	0.000315789		CCDC152	0.361422	-2.33327	2.69469	0.000175829
RAMP1	4.30378	2.96351	1.34026	0.00920776		TMEM273	1.62686	-0.385096	2.01195	0.000269803
RAPGEF4	3.80698	2.79203	1.01495	0.000780462		PTPN20	-1.85822	-4.34181	2.4836	0.00234723
RBM9	7.56295	5.59199	1.97096	1.3098e-08		MALRD1	-0.33083	-2.74549	2.41466	0.00549452
RBPMS	8.65343	7.23584	1.41759	6.40728e-06		ARHGEF34P	-1.70207	-3.73841	2.03634	0.00148308
RECK	8.82301	7.7125	1.11051	3.55918e-05		ADGRG1	4.67981	2.96655	1.71326	0.00263082
RHBDF1	7.23559	5.60936	1.62624	5.12251e-06		NYNRIN	3.48304	1.94236	1.54068	0.00564859
RNF150	3.33646	1.59223	1.74424	3.1647e-07		TRGJP2	1.2877	-2.2582	3.54589	6.35303e-06
RNF165	5.18193	3.98536	1.19657	0.000299503		TARP	4.88151	2.64572	2.23579	3.86489e-05
RNF217	7.28058	5.89951	1.38107	0.00402636		TRGJP1	1.07903	-1.57782	2.65685	0.000159565
ROBO3	8.00144	6.90556	1.09587	0.0031865		TRGV9	0.448465	-2.26356	2.71202	3.93433e-05
ROBO4	7.24973	5.75857	1.49116	0.0020058		TAS2R19	-1.99655	-3.49653	1.49999	0.0010701
RORB	2.59601	1.08284	1.51317	7.6423e-05		C1orf220	-1.55133	-2.89387	1.34254	0.00912896
SALL2	5.17803	4.08932	1.08871	0.000619255		ARHGEF35	-2.53382	-4.41302	1.8792	0.00111537
SALL4	5.11367	3.43761	1.67606	0.00013878		SYNJ2BP	3.03596	2.0099	1.02606	0.000643504
SAMD12	5.43304	4.29889	1.13415	0.000422382		RPS2P52	0.76866	-0.602029	1.37069	0.00435145
SCD	10.023	8.10272	1.92028	9.95176e-13		GOLGA8B	5.1766	2.72293	2.45367	0.000125674
SCML4	7.52362	6.48309	1.04053	5.76139e-05		ASS1P1	1.24184	-0.397899	1.63974	0.000938585
SCRN1	9.14648	7.92191	1.22457	0.00451289		ZNF880	2.6379	1.57562	1.06228	0.00893885
SDK1	3.62112	2.37003	1.25109	0.000286376		URAHP	-3.16024	-4.64293	1.48269	0.00505737
SDK2	8.74929	6.81424	1.93506	0.000257764		AL683807.1	0.314365	-1.08731	1.40168	0.00724772
SDPR	9.11484	7.20456	1.91028	7.16956e-07		CKMT1A	-5.21162	-6.2872	1.07557	0.00380967
SDR42E1	4.17779	2.92864	1.24915	3.86819e-05		HRAT92	-1.69148	-3.30797	1.61648	0.00396471
SEMA3C	5.07154	3.03265	2.03889	1.63581e-05		AC016735.1	2.54692	-0.870632	3.41755	0.000908904
SEPT3	3.45644	2.17407	1.28238	1.24772e-05		AL355482.1	-3.63909	-5.43569	1.7966	0.00892156
SERPINE2	6.58187	5.02147	1.5604	0.000114242		RPS3AP38	-3.40299	-4.89802	1.49503	0.00079279
SERPINH1	9.23945	8.01758	1.22187	4.15228e-06		MRPL23-AS1	-4.3139	-5.59762	1.28373	0.00487751
SESN3	8.98331	7.85498	1.12832	2.15509e-05		CYP4F26P	-1.83269	-4.3794	2.5467	0.00393661
SEZ6L2	3.1235	2.10959	1.01391	0.00470851		FAM30A	5.39039	3.06971	2.32069	0.00302534
SH3BP4	7.49158	5.10068	2.3909	8.54206e-06		TRGC2	5.2145	2.15269	3.06181	3.14032e-07
SHANK3	11.3037	8.95325	2.35044	2.27548e-07		AL133410.1	-1.03327	-2.44876	1.41548	0.00310049
SLC16A10	4.39613	3.13288	1.26325	2.5165e-05		AC092614.1	-4.86906	-6.4208	1.55174	2.83227e-05
SLC16A14	5.181	4.16715	1.01385	4.5493e-05		MIR646HG	0.264609	-1.17295	1.43756	0.00197349
SLC18A2	7.79341	4.79612	2.99728	2.15588e-12		AL450306.1	-2.6406	-4.5321	1.8915	0.000745743
SLC22A17	4.64677	3.51548	1.13128	0.000233735		TMEM254-AS1	-0.0876063	-1.70745	1.61984	0.00133686
SLC25A27	4.3647	3.18988	1.17481	0.00135493		HOXB-AS1	0.576379	-1.94679	2.52317	0.00679646
SLC29A2	7.33099	5.84588	1.48511	1.24567e-07		ANKRD18B	0.272685	-2.41433	2.68702	0.00899593
SLC41A1	8.9119	7.40658	1.50532	2.78113e-07		AC092683.1	0.265091	-0.989216	1.25431	0.00697365
SLC44A3	2.3506	1.26801	1.08259	0.0016604		AL512422.1	-4.6997	-6.56785	1.86815	7.11181e-09
SLC5A5	3.94461	2.88422	1.06039	0.00179949		CR769775.1	-5.00766	-6.13657	1.12891	0.00353116
SLC6A19	3.97077	2.30759	1.66317	9.96374e-05		LINC00899	1.84545	-0.183225	2.02868	0.00321132
SLC8A3	5.64946	4.18586	1.4636	0.00221082		LOC105373805	-1.60598	-3.37298	1.767	0.00689149
SLCO4A1	8.25967	7.16048	1.09919	1.09486e-06		LINC01697	-4.78242	-6.05252	1.2701	0.00936067
SLITRK5	5.95519	3.47672	2.47847	1.22641e-05		DYTN	1.0063	-1.61776	2.62406	0.00093794
SLITRK6	2.43781	0.746074	1.69174	4.05764e-06		AL592430.1	-0.289397	-4.63817	4.34878	4.18512e-07
SMAGP	6.83044	5.7313	1.09914	3.80681e-07		AC211433.1	0.627499	-0.555601	1.1831	0.00697123
SMPDL3B	6.77357	5.68927	1.0843	0.000125574		AL137186.2	0.839688	-0.173242	1.01293	0.00338235
SNORD116-20	4.83119	3.7479	1.0833	0.00209873		HOXB-AS3	3.26388	-3.98688	7.25077	1.12266e-09
SNORD116-28	7.36816	5.8838	1.48436	0.000196784		LANCL1-AS1	-2.10697	-3.6712	1.56424	0.00372709
SNORD116-4	6.78883	4.82561	1.96322	1.86958e-05		MIR155HG	3.67616	2.50409	1.17207	0.000555661
SNRPN	9.67633	8.57233	1.104	0.00181993		EGOT	-0.304605	-2.05033	1.74573	0.0033416
SOX18	4.57347	3.22832	1.34516	0.000164421		EIF2S2P3	0.0464709	-1.20523	1.2517	0.00591714
SPAG6	5.23872	2.66387	2.57485	3.3454e-05		ANKRD20A7P	-3.701	-5.58845	1.88745	0.00404807
SPON1	7.17007	4.84253	2.32754	5.67729e-07		COX5BP6	-1.09215	-2.96058	1.86842	0.000172294
SPP1	4.97062	3.65191	1.31871	0.00359788		LOC440934	-1.77078	-3.99829	2.22751	0.00286785
SPRED1	6.66476	5.07227	1.5925	0.000272581		HOXB-AS2	1.16365	-4.07558	5.23923	8.07054e-08
SPRY1	8.75332	6.80141	1.95191	8.4441e-08		LOC105371430	2.09814	-0.582559	2.6807	0.000331856
SPSB1	5.41251	4.39461	1.0179	1.95932e-05		LOC102546299	-2.665	-4.40118	1.73618	0.00396483
STAP2	3.2945	2.10113	1.19337	9.96849e-06		AC073842.2	-3.09426	-4.22175	1.1275	0.00868822
STARD10	6.78934	5.78442	1.00491	5.36914e-08		AC005062.1	-1.54867	-2.5519	1.00324	0.00447918
SUSD3	7.69455	6.42411	1.27044	1.09229e-05		STON1	1.03025	-0.381158	1.41141	0.000372887
SYN2	3.78871	2.11623	1.67248	1.6544e-06		DUBR	-0.21429	-2.26139	2.0471	0.00300995
SYNJ2	9.65712	8.30397	1.35315	7.25798e-10		IL12A-AS1	1.57776	-3.11095	4.68872	4.92399e-08
SYTL4	7.24848	5.26615	1.98233	7.15647e-05		AC246787.2	0.637335	-1.85001	2.48734	0.00178249
TAL1	9.23019	7.81041	1.41977	0.000645632		AC108676.1	-2.04008	-3.73605	1.69597	0.00175535
TANC1	8.52962	6.38116	2.14846	5.74262e-08		LOC101927480	4.52909	3.198	1.33109	0.00787398
TBC1D4	8.83108	7.33023	1.50085	1.44383e-08		ALG1L9P	-2.28057	-3.48674	1.20616	0.00963995
TCN1	5.18042	3.79435	1.38607	0.00624377		AC110813.1	-3.80267	-5.08128	1.27861	0.0082494
TCTEX1D1	7.86652	6.30589	1.56063	0.000209403		AC026124.1	0.84972	-1.39013	2.23985	0.000756695
TEK	4.51911	3.43627	1.08284	0.00121526		SELENOP	4.15771	0.233607	3.9241	1.10649e-05
TERT	4.94078	3.84857	1.09222	0.0012082		AC244502.1	3.67444	0.811985	2.86246	0.000271381
TFCP2L1	4.63735	3.09164	1.54571	0.000275277		ZFPM2-AS1	-2.97375	-5.04704	2.07329	0.000823483
THRB	4.80784	3.2887	1.51913	5.13978e-06		LINC02384	1.42768	-0.0831908	1.51087	0.00990396
THY1	4.61619	3.31802	1.29816	0.00282093		AC104825.1	0.609216	-0.813414	1.42263	0.00483932
TIAM1	7.11109	6.04262	1.06847	0.00128222		HOXA10-AS	1.82568	-1.20401	3.02968	0.00876497
TIMP3	7.60953	5.80224	1.80729	1.08985e-05		AC010834.3	-1.42262	-3.54386	2.12124	2.79474e-05
TMEM121	5.28495	4.05211	1.23285	0.000899724		LOC101929719	-1.29643	-2.82596	1.52953	0.00412564
TMEM136	5.23014	2.80883	2.42131	4.50179e-07		HOXA-AS3	1.48785	-1.67626	3.16411	0.00597129
TMEM163	4.94334	3.86912	1.07422	0.00158288		LOC101927503	-1.26318	-3.40945	2.14627	0.000954921
TMEM204	6.05961	4.75116	1.30845	1.78864e-07		LOC441601	-4.92968	-6.27467	1.34499	7.70597e-05
TMEM45A	3.75664	2.67009	1.08655	0.000129559		AC010768.2	1.1262	-0.49839	1.62459	0.0031526
TMEM63C	4.76178	3.55011	1.21167	0.00193904		TRIL	-4.2322	-5.44952	1.21732	0.0076473
TMEM98	3.29232	2.08845	1.20387	0.00212041		AC024145.1	0.676835	-1.20885	1.88569	0.000760328
TNFRSF10C	6.98219	5.58674	1.39545	6.21452e-06		TAS2R64P	-1.82649	-3.32065	1.49416	0.00659615
TNFRSF25	7.72556	6.68057	1.04499	9.34808e-05		AC103702.1	0.989134	-3.95168	4.94082	6.06852e-10
TNIK	8.26225	7.25806	1.00419	0.00111224		LINC01475	0.827526	-5.07107	5.8986	7.65249e-10
TNNT1	4.90187	2.80504	2.09683	3.72377e-05		CPNE8-AS1	-1.69062	-4.08244	2.39182	0.00273328
TNXB	7.70869	6.28612	1.42257	4.68269e-05		AL117190.1	-5.33344	-6.39427	1.06083	0.00841713
TPD52	8.62043	7.39543	1.225	9.92789e-07		RHOXF1-AS1	-1.30129	-3.40548	2.10419	0.00146624
TRIM47	6.46042	5.03046	1.42996	8.7689e-06		AL356019.2	-0.295255	-1.9013	1.60605	0.000175772
TRO	7.10095	4.94501	2.15594	4.0084e-06		AC025040.1	-0.313683	-2.34078	2.02709	0.00815986
TRPS1	9.58283	8.28683	1.29601	0.000659898		Z97653.1	-4.16114	-5.44496	1.28381	0.00406249
TRY6	1.65596	0.47121	1.18475	8.70656e-06		HERC2P10	2.06999	0.751599	1.31839	0.0025396
TSPAN2	8.40649	7.31711	1.08937	0.00248717		HOXB7	0.830586	-2.79253	3.62312	2.85352e-05
TSPAN5	6.32841	4.87478	1.45364	9.22128e-07		LOC101927272	-0.895762	-2.63309	1.73733	0.00141916
TTC22	3.84389	2.76644	1.07746	2.36625e-05		AC124944.3	0.232525	-1.37476	1.60728	0.00508684
TTC39B	6.3249	5.06452	1.26038	3.49666e-06		MRC1	1.99406	-0.595881	2.58994	0.00425693
TUFT1	4.7076	3.58196	1.12565	3.07211e-06		AL023284.4	-0.70195	-3.30187	2.59992	0.000620133
UCHL1	3.12555	1.9585	1.16705	0.00405314		AC009093.2	-0.497553	-1.75341	1.25586	0.00240011
UNC13B	7.7397	5.80909	1.93061	2.52941e-05		AP000223.1	-1.61428	-3.75569	2.14141	0.000199957
VWA1	6.2331	4.87934	1.35376	8.15671e-05		SERTM2	-0.879232	-4.19897	3.31973	1.76335e-05
VWA2	2.25676	1.13259	1.12417	0.000406668		AC004656.1	2.78457	1.70105	1.08352	0.00450354
VWDE	4.84691	2.6498	2.19711	6.48581e-05		AC026471.4	0.472047	-0.724197	1.19624	0.00841005
WFS1	6.46368	5.091	1.37268	2.11614e-05		AC005086.1	0.308778	-0.7895	1.09828	0.00825388
XIRP2	4.08358	2.64929	1.43429	0.001202		AC093849.1	-4.15406	-5.66362	1.50957	0.00194414
XKR3	3.9662	2.53907	1.42714	1.45807e-05		AC007336.1	2.09682	0.692076	1.40474	0.00816527
ZFP112	5.76384	4.65354	1.1103	0.00814517		LOC100130370	-2.91272	-4.82579	1.91306	0.00210204
ZFPM2	2.99381	1.72473	1.26908	0.000597917		LINC01979	-2.96868	-5.06617	2.09748	8.24027e-05
ZNF135	7.72765	6.10195	1.6257	0.000111305		AC127521.1	2.12638	-1.17475	3.30113	4.30687e-06
ZNF215	4.40015	3.26626	1.13389	0.00413579		AC110285.2	2.05516	-1.13435	3.18952	0.000874002
ZNF229	6.50267	4.24824	2.25443	1.28177e-07		ALOX12P2	0.46067	-1.34361	1.80428	0.00496983
ZNF334	7.39032	5.45343	1.93689	7.16115e-05		MAGOH2P	-0.289151	-1.53296	1.24381	0.00243284
ZNF354C	6.25035	4.98483	1.26552	3.67741e-05		AGAP7P	-0.0847691	-1.25169	1.16692	0.00984213
ZNF391	5.67423	4.45662	1.21761	8.87847e-05		AC064805.2	-3.25348	-4.88569	1.63221	0.00262126
ZNF415	5.76867	4.58626	1.18241	0.000957549		LINC00668	-5.26188	-6.44991	1.18803	0.00253165
ZNF462	6.60826	3.65362	2.95464	1.86768e-12		BAHCC1	7.38401	5.50523	1.87878	0.000828861
ZNF560	2.87681	0.538225	2.33859	1.9775e-14		LINC00683	-2.96624	-4.59279	1.62655	0.00638283
ZNF578	5.26684	4.00348	1.26336	7.59287e-06		AC010980.2	-3.2105	-5.13568	1.92517	0.00370351
ZNF626	7.13649	6.03942	1.09707	0.00850162		LOC101927855	-4.29517	-5.6721	1.37693	0.00156765
ZNF676	1.88885	0.590548	1.2983	8.05157e-07		LOC100996351	2.36168	1.24456	1.11711	0.00987641
ZNF677	5.64825	4.5362	1.11205	3.42376e-05		AC020915.2	-1.72643	-3.20237	1.47594	0.00630794
ZNF793	7.93874	6.18716	1.75158	1.6133e-07		AC073534.1	-3.54347	-4.96254	1.41907	0.00490459
ZNF827	9.0487	7.51117	1.53753	2.73099e-05		AC012313.5	-0.936625	-2.49063	1.554	0.00449836
ZNF835	4.46744	2.7813	1.68614	3.12348e-06		AC004130.1	-0.402707	-2.27105	1.86834	0.00742386
ZNF98	5.15707	4.0847	1.07237	0.000732124		AC010201.1	-5.12413	-6.28242	1.15829	0.00094748
						AC010201.2	-3.24665	-4.64541	1.39876	0.00525559
						AL359504.2	0.975727	-0.752045	1.72777	0.00842024
						AC120053.1	-1.63451	-3.25182	1.61731	0.00221856
						AL365181.2	-2.77841	-4.5174	1.73899	0.00357598
						AL024508.2	-0.501984	-2.59203	2.09004	0.000130915
						AL021368.2	1.65862	0.596713	1.0619	0.00878301
						AL109659.2	-4.24531	-5.75498	1.50967	0.00128681
						LOC100506497	-2.99266	-5.38042	2.38776	2.0497e-05
						AL592494.3	-1.02745	-2.74655	1.7191	0.00151449
						AC245100.7	-3.29139	-5.20424	1.91284	0.000436492
						TRBV12-3	0.211317	-2.15823	2.36954	0.00387501
						RN7SL600P	0.163906	-1.10582	1.26973	0.00844845
						AC253576.2	-1.38094	-2.85373	1.47278	0.00909185
						AC084782.3	-2.98577	-4.89633	1.91056	0.000222699
						AC018553.1	-0.862492	-3.41099	2.5485	0.00300484
						DHRS11	4.05486	2.68075	1.3741	1.49348e-05
						AC020951.1	-0.0700502	-1.48159	1.41154	0.00938838
						AC127070.4	0.526902	-0.647527	1.17443	0.00471878
						AGAP14P	-1.78058	-3.04558	1.26499	0.00703141
						AC025678.3	-0.612269	-2.71132	2.09905	0.00316003
						AC015883.1	0.724081	-0.966723	1.6908	0.00304997
						AC091181.1	0.350612	-1.61449	1.9651	0.000554924
						AL162426.1	-4.91443	-6.0232	1.10877	0.00365303
						AC131212.2	0.738877	-0.455181	1.19406	0.00221605
						AC011815.3	-2.29923	-4.21262	1.91339	0.0011417
						AC022497.1	-0.566477	-2.53235	1.96587	0.00176564
